# Supplementary material for: Improved smart city security using a deep maxout network-based intrusion detection system with walrus optimization
Source: PeerJ Comput Sci. 2025 Mar 31;11:e2743. doi: 10.7717/peerj-cs.2743 (PMC12190705; doi:10.7717/peerj-cs.2743)
Supplement: Supplemental Information 1 [file peerj-cs-11-2743-s001.zip]

Archive with 9 entries (8 files):
- DMN-main/
- DMN-main/1.png
- DMN-main/2.png
- DMN-main/3.png
- DMN-main/Main.py
- DMN-main/README.md
- DMN-main/WalrusOptimization.py
- DMN-main/dmnwo_model.py
- DMN-main/maxout_layer.py
