# Supplementary material for: Improved smart city security using a deep maxout network-based intrusion detection system with walrus optimization
Source: PeerJ Comput Sci. 2025 Mar 31;11:e2743. doi: 10.7717/peerj-cs.2743 (PMC12190705; doi:10.7717/peerj-cs.2743)
Supplement: Supplemental Information 1 [file peerj-cs-11-2743-s001.zip › DMN-main/README.md]

## Proposed Architecture 
<p align="center">
<img src="https://github.com/nrmkarthi/DMN/blob/main/1.png" alt="Pipeline of the Proposed Research Model" width="550" height="600">
</p>


##A Satellite View of Bus Stops Labelled in Tabuk Region
<p align="center">
<img src="https://github.com/nrmkarthi/DMN/blob/main/2.png" alt=". A Satellite View of Bus Stops Labelled in Tabuk Region" width="550" height="600">
</p>


  <b>Architecture of DMN</b>
  
  <p align="center">
  <img src="https://github.com/nrmkarthi/DMN/blob/main/3.png" alt="Architecture of DMN" width="500" height="400">
  </p>
  
 <p align="center">
<p>Data Availability Statement:</p>
    <p>The dataset used in the study can be downloaded from the following link:</p>
    <a href="https://www.unb.ca/cic/datasets/ids-2017.html">Download Dataset</a>

  </p>


## Acknowledgement
We would like to acknowledge the support provided by RV  University 

## References
[1].	M. Hoseinzadeh, A. Hemati, and A. Masoud Rahmani, “Clustering for smart cities in the internet of things: a review,” Cluster Computing, vol. 25, pp. 4097-4127, 2022.<BR>
[2].	R. Khatoun and S. Zeadaly, “Cybersecurity and Privacy Solution in Smart Cities,” IEEE Communication Magazine, vol. 55, no. 3, pp. 51-59, 2017.<BR>
[3].	M. F. Elrawy, A. Ismail Awad, and H. F. A. Hamed, “Intrusions detection system for IoT-based smart environment: a survey,” Journal of Cloud Computing: Advances, System and Application, vol. 7, no. 21, pp. 1-20, 2018. <BR>
[4].	D. Eckhoff and I. Wagner, “Privacy in the Smart City—Application, Technologies, Challenge, and Solution,” IEEE Communication Survey & Tutorials, vol. 20, no. 1, pp. 489-516, 2018. <BR>
[5].	T. H. Kim, C. Rammos, and S. Mohamed, “Smart City and IoTs,” Future Generations Computer System, vol. 76, pp. 159–162, 2017.
[6].	F. Al-Turjman, H. Zahmatkesh, and R. Shahroze, “An overview of security and privacy in smart cities' IoT communication,” Transaction on Emerging Telecommunication Technologies, vol. 33, no. 3, e3677, 2022. <BR>
[7].	R. P. Janani, K. Renuka, A. Aruna, and K. L. Narayanan, “IoT in smart cities: A contemporary survey,” Global Transition Proceeding, vol. 2, pp. 187-193, 2021. <BR>
[8].	L. Cui, G. Xie, Y. Qu, L. Gao, and Y. Yang, “Security and Privacy in Smart Cities: Challenge and Opportunities,” IEEE Access, vol. 6, pp. 46134-46145, 2018.<BR>
