# Supplementary material for: Improved smart city security using a deep maxout network-based intrusion detection system with walrus optimization
Source: PeerJ Comput Sci. 2025 Mar 31;11:e2743. doi: 10.7717/peerj-cs.2743 (PMC12190705; doi:10.7717/peerj-cs.2743)
Supplement: Supplemental Information 1 [file peerj-cs-11-2743-s001.zip › DMN-main/WalrusOptimization.py]

import numpy as np

class WalrusOptimization:
    def __init__(self, objective_function, num_variables, population_size=10, max_iterations=100, alpha=0.5, beta=0.5):
        self.objective_function = objective_function
        self.num_variables = num_variables
        self.population_size = population_size
        self.max_iterations = max_iterations
        self.alpha = alpha
        self.beta = beta

    def selection(self, fitness_values, population):
        # Perform selection to choose the parents for crossover
        sorted_indices = np.argsort(fitness_values)
        selected_parents = population[sorted_indices[:self.population_size // 2]]
        return selected_parents

    def crossover(self, parents):
        # Perform crossover to create new offspring
        offspring = []
        for i in range(0, len(parents), 2):
            parent1, parent2 = parents[i], parents[i+1]
            crossover_point = np.random.randint(1, len(parent1) - 1)
            child1 = np.concatenate((parent1[:crossover_point], parent2[crossover_point:]))
            child2 = np.concatenate((parent2[:crossover_point], parent1[crossover_point:]))
            offspring.extend([child1, child2])
        return np.array(offspring)

    def mutation(self, offspring):
        # Perform mutation to introduce diversity in the population
        mutation_rate = 0.1
        for i in range(len(offspring)):
            for j in range(len(offspring[i])):
                if np.random.rand() < mutation_rate:
                    offspring[i][j] = np.random.uniform(0, 1)
        return offspring

    def optimize(self):
        # Initialize population
        population = np.random.rand(self.population_size, self.num_variables)
        best_solution = None
        best_fitness = np.inf

        for _ in range(self.max_iterations):
            # Evaluate fitness for each individual
            fitness_values = [self.objective_function(individual) for individual in population]

            # Find the best solution in the population
            min_fitness_index = np.argmin(fitness_values)
            if fitness_values[min_fitness_index] < best_fitness:
                best_solution = population[min_fitness_index]
                best_fitness = fitness_values[min_fitness_index]

            # Perform selection, crossover, and mutation
            selected_parents = self.selection(fitness_values, population)
            offspring = self.crossover(selected_parents)
            offspring = self.mutation(offspring)

            # Replace the population with offspring
            population[:len(offspring)] = offspring

        return best_solution, best_fitness
