# Supplementary material for: Improved smart city security using a deep maxout network-based intrusion detection system with walrus optimization
Source: PeerJ Comput Sci. 2025 Mar 31;11:e2743. doi: 10.7717/peerj-cs.2743 (PMC12190705; doi:10.7717/peerj-cs.2743)
Supplement: Supplemental Information 1 [file peerj-cs-11-2743-s001.zip › DMN-main/maxout_layer.py]

import tensorflow as tf
from tensorflow.keras import layers

class Maxout(layers.Layer):
    def __init__(self, num_units, dropout_rate=0.0, use_batch_norm=False):
        super(Maxout, self).__init__()
        self.num_units = num_units
        self.dropout_rate = dropout_rate
        self.use_batch_norm = use_batch_norm

        # Initialize dropout layer
        if self.dropout_rate > 0.0:
            self.dropout = layers.Dropout(self.dropout_rate)
        else:
            self.dropout = None

        # Initialize batch normalization layer
        if self.use_batch_norm:
            self.batch_norm = layers.BatchNormalization()
        else:
            self.batch_norm = None

    def call(self, inputs, training=None):
        # Reshape inputs
        shape = tf.shape(inputs)
        outputs = tf.reshape(inputs, (shape[0], -1, self.num_units))

        # Apply dropout if specified
        if self.dropout is not None:
            outputs = self.dropout(outputs, training=training)

        # Apply batch normalization if specified
        if self.batch_norm is not None:
            outputs = self.batch_norm(outputs, training=training)

        # Compute maxout
        maxout_outputs = tf.reduce_max(outputs, axis=1)

        return maxout_outputs
